# Supplementary material for: High Mobility Group Box 1 Mediates TMAO-Induced Endothelial Dysfunction
Source: Int J Mol Sci. 2019 Jul 22;20(14):3570. doi: 10.3390/ijms20143570 (PMC6678463; doi:10.3390/ijms20143570)
Supplement: Supplementary file 1 [file ijms-20-03570-s001.zip]

Archive with 1 entries (1 files):
- ijms-533827-SI.ppt
